# Supplementary material for: Three-Dimensional Genomic Structure and Cohesin Occupancy Correlate with Transcriptional Activity during Spermatogenesis
Source: Cell Rep. 2019 Jul 9;28(2):352–367.e9. doi: 10.1016/j.celrep.2019.06.037 (PMC6635386; doi:10.1016/j.celrep.2019.06.037)
Supplement: Table S1. Hi-C Quality Metrics per Individual Libraries, Related to Figures 1 and 2 [file mmc2.xlsx]

## Sheet: Table S1
Table S1: Hi-C quality metrics per individual libraries. Related to Figures 1 and 2.
Biological replicates	Nº cells (million)	Library ID/Lane	Raw read pairs	Trimmed read pairs	Uniquely mapped read pairs	Self-circle	Dangling-ends	Error	Extra dangling-ends	Too short	Too large	Duplicated	Random breaks	Total valid read pairs
Fibroblast (rep1)	5	CB110ANXX_5_6_1	248031330	240260284	174084630	221384	553491	330946	5114580	8427269	12671	5818745	160097	154701718
Fibroblast (rep2)	5	CB110ANXX_6_7_1	192593621	187988387	132302339	159831	4134246	2030812	4129467	8309863	9193	9664537	889071	105293483
		CAV5EANXX_6_7_1	59889457	57753942	40530730	48732	1273768	609853	1263464	2552226	2885	957878	275008	33981882
Spermatogonia (rep1)	4.6	CBLJLANXX_1_0_1	278816401	267840097	193623984	320411	229587	70028	9096613	14213523	6277	14758971	53602	157495526
Spermatogonia (rep2)	3.1	CC5N8ANXX_7_0	1149936300	1098470448	193716658	324949	1063965	49219	4766585	12788396	5429	17528840	476662	159034223
L/Z (rep1)	1.7	CBLPLANXX_1_7_1	225472936	216917242	158331725	173222	91663	46047	7832006	10375259	5048	6302362	14855	134826221
P/D (rep1)	8.5	CAVGPANXX_3_18	24613697	23367598	16786120	41044	917421	296336	537549	1003614	873	324981	169589	13704277
		HHW7MBBXX_3_18	208519245	192672485	139504559	351389	7452993	2356644	4720624	8091386	7256	29233821	1395178	91722034
P/D (rep2)	7.2	CAUGDANXX_4_4_0	187070823	181953633	129656506	314503	5622403	770057	5877661	7183789	7981	6265771	1023401	104045257
		CAYRAANXX_4_4_1	63514173	61229210	44113539	106268	1910514	255197	2172753	2806677	2805	769256	366695	36383581
P/D (rep 3)	5.2	CBLPLANXX_2_15_1	278216841	265129919	192207789	229085	117948	57554	9069175	11492640	5924	7393339	18334	165268550
		HH3YTBBXX_6_13	92642190	90292818	68692253	99791	749197	662096	1514786	2490511	3827	7306689	63668	56465964
SpII (rep1)	6.9	HH52MBBXX_2_13	123339346	118739034	90276580	130940	998214	1220863	2008285	3271582	4770	10353127	83753	73149452
SpII (rep2)	8.8	HHVVNBBXX_6_16	228741418	214721068	155162606	370068	4721597	1982027	4878668	9589424	6746	22008562	905986	114608474
RS (rep1)	76.5	CAVGPANXX_3_19	41711076	40052575	27838653	73284	3683985	1520471	1250116	1920249	2025	1652498	567899	18219785
		HHW7MBBXX_6_19	197560571	183760983	127434427	343429	16151547	7158102	5898111	8622094	8698	32749550	2406199	65912575
RS (rep2)	31.2	CAV5EANXX_6_5_1	53504275	51471297	37297010	127329	7038796	559099	3029377	2269490	5666	1375399	1358556	23306483
		CB110ANXX_4_5_1	201759632	196676968	143209990	487167	27084226	2182609	11763352	8692935	21478	16514284	5109160	81690561
Sperm (rep1)	44.4	CBLPLANXX_3_4_1	248883003	240177238	172429305	155757	264201	44354	6149922	9676501	8814	6677087	98661	150537722
Sperm (rep2)	69.4	CC73FANXX_5_13	879788376	847261392	151996434	127487	566413	42930	7208022	8177371	5452	11958591	395193	125517920
