# Supplementary material for: Three-Dimensional Genomic Structure and Cohesin Occupancy Correlate with Transcriptional Activity during Spermatogenesis
Source: Cell Rep. 2019 Jul 9;28(2):352–367.e9. doi: 10.1016/j.celrep.2019.06.037 (PMC6635386; doi:10.1016/j.celrep.2019.06.037)
Supplement: Table S2. Hi-C Quality Metrics per Cell Type, Related to Figures 1 and 2 [file mmc3.xlsx]

## Sheet: Full1
Table S2: Hi-C quality metrics per cell type. Related to Figures 1 and 2.
INFO PER CELL TYPE	Fibroblasts	Spermatogonia	L/Z	P/D	SpII	Round Spermatids	Sperm
Raw read pairs	500,514,408	1,428,752,701	225,472,936	761,934,779	444,722,954	494,535,554	1,128,671,379
Trimmed read pairs	486,002,613	1,366,310,545	216,917,242	724,352,845	423,752,920	471,961,823	1,087,438,630
Mapped uniquely read pairs	346,917,699	387,340,642	158,331,725	522,268,513	314,131,439	335,780,080	324,425,739
Self-circle (% relative uniquely mapped)	0.124	0.167	0.109	0.204	0.192	0.304	0.087
Dangling-end (% relative uniquely mapped)	1723	0.334	0.0579	3.251	2.071	15.839	0.263
Error (% relative uniquely mapped)	0.859	0.031	0.029	0.772	1.231	3.554	0.0270
Extra dangling-end (% relative uniquely mapped)	3029	3.579	4.946	4.238	2.680	6.399	4.154
Too short (% relative uniquely mapped)	5563	6.971	6.553	5.849	4.902	6.431	5.496
Too large (% relative uniquely mapped)	0.007	0.003	0.003	0.005	0.005	0.011	0.004
Duplicated (% relative uniquely mapped)	4744	8.336	3.980	8.936	12.646	16.033	5.870
Random breaks (% relative uniquely mapped)	0.383	0.137	0.009	0.603	0.338	2.749	0.159
Total valid read pairs	293,977,083	316,529,749	134,826,221	411,123,699	244,223,890	189,129,404	276,055,642
Average genome coverage	16179	17.420	7.420	22.626	13.441	10.409	15.193
Total valid (% relative to Raw)	58735	22.154	59.797	53.958	54.916	38.244	24.458
Total valid (% relative to Trimmed)	60489	23.168	62.156	56.757	57.633	40.073	25.386
Total valid (% relative to Mapped uniquely)	84740	81.719	85.154	78.719	77.746	56.325	85.090
