# Supplementary material for: Three-Dimensional Genomic Structure and Cohesin Occupancy Correlate with Transcriptional Activity during Spermatogenesis
Source: Cell Rep. 2019 Jul 9;28(2):352–367.e9. doi: 10.1016/j.celrep.2019.06.037 (PMC6635386; doi:10.1016/j.celrep.2019.06.037)
Supplement: Table S3. A-B Compartments and TADs, Related to Figures 2 and 3 [file mmc4.xlsx]

## Sheet: Full1
Table S3: A/B compartments and TADs. NA: not analysed. Related to Figures 2 and 3.
cell type	Compartment mean size (bp)	TAD number	TAD mean size (bp)	% Robust TADs (score 10 and 9)
Fib	1000367	2002	1361638	72.33
Sg	755820	834	3268585	71.70
P/D	NA	294	9272109	79.59
L/Z	NA	305	8937705	74.25
SpII	760457	5004	544764	12.23
RS	869856	4649	586363	8.50
Sperm	933584	1042	2616123	14.87
