# Supplementary material for: Three-Dimensional Genomic Structure and Cohesin Occupancy Correlate with Transcriptional Activity during Spermatogenesis
Source: Cell Rep. 2019 Jul 9;28(2):352–367.e9. doi: 10.1016/j.celrep.2019.06.037 (PMC6635386; doi:10.1016/j.celrep.2019.06.037)
Supplement: Table S4. Bacterial Artificial Chromosomes (BACs) Selected for the 3D-FISH Analysis, Related to Figure 3 [file mmc5.xlsx]

## Sheet: Full1
Table S4: BACs selected for the 3D-FISH analysis. Related to Figure 3.
Probe	Chr	Genome coordinates (bp), start-end	A/B
RP23-318P2	12	36,438,632-36,644,697	B
RP23-351M10	12	36,748,530-36,944,925	B
RP23-34D20	12	37,656,313-37,873,485	B
RP23-382L21	12	62,887,606-63,091,331	B
RP23-304F23	12	63,936,422-64,142,895	B
RP23-118G18	12	72,372,755-72,569,213	A
RP24-92G22	12	73,333,061-73,572,221	A
RP23-218K11	14	24,101,846-24,278,172	A
RP23-157K12	14	24,344,637-24,545,440	A
RP23-93L3	14	25,993,682-26,147,325	A
