# Supplementary material for: Three-Dimensional Genomic Structure and Cohesin Occupancy Correlate with Transcriptional Activity during Spermatogenesis
Source: Cell Rep. 2019 Jul 9;28(2):352–367.e9. doi: 10.1016/j.celrep.2019.06.037 (PMC6635386; doi:10.1016/j.celrep.2019.06.037)
Supplement: Table S5. RNA-Seq Quality Metrics per Individual Libraries, Related to Figure 4 [file mmc6.xlsx]

## Sheet: Full1
Supplementary Table 5: RNA-seq quality metrics per individual libraries. Related to Figure 4.
Cell type	Sample ID	Number of read pairs	Uniquely mapped read pairs (%)	Multi-mapped read pairs (%)	Unmapped reads (%)	Uniquely mapped read pairs on genes (%)
Spermatogonia (rep 1)	P0000_N701-S505	37543704	30516058 (81.28%)	2740144 (7.30%)	4287502 (11.42%)	26728331 (71.19%)
Spermatogonia (rep 2)	P0000_N701-S517	38010687	28074303 (73.86%)	3540476 (9.31%)	6395908 (16.83%)	20473593 (53.86%)
Spermatogonia (rep 3)	P0000_N702-S505	34953928	27053571 (77.40%)	3075743 (8.80%)	4824614 (13.80%)	22602831 (64.66%)
Spermatogonia (rep 4)	P0000_N702-S517	32262491	23839185 (73.89%)	4079114 (12.64%)	4344192 (13.46%)	19311631 (59.86%)
Pachynema/ diplonema (rep 1)	P0000_N701-S502	40170411	32865101 (81.81%)	2622824 (6.53%)	4682486 (11.66%)	28179005 (70.15%)
Pachynema/ diplonema (rep 2)	P0000_N701-S506	35087621	29488533 (84.04%)	2552231 (7.27%)	3046857 (8.68%)	25716482 (73.29%)
Pachynema/ diplonema (rep 3)	P0000_N702-S502	29130117	21967847 (75.41%)	2704119 (9.29%)	4458151 (15.30%)	18279098 (62.75%)
Pachynema/ diplonema (rep 4)	P0000_N702-S506	34320275	26319970 (76.69%)	3217903 (9.38%)	4782402 (13.93%)	22198845 (64.68%)
Round spermatids (rep 1)	P0000_N701-S503	51211991	41336093 (80.72%)	4260103 (8.32%)	5615795 (10.97%)	35803461 (69.91%)
Round spermatids (rep 2)	P0000_N701-S507	30636921	26367194 (86.06%)	1484709 (4.85%)	2785018 (9.09%)	23947716 (78.17%)
Round spermatids (rep 3)	P0000_N702-S503	38753330	32455484 (83.75%)	2827907 (7.30%)	3469939 (8.95%)	29049945 (74.96%)
Round spermatids (rep 4)	P0000_N702-S507	27825912	22246393 (79.95%)	2035509 (7.315%)	3544010 (12.74%)	19287752 (69.31%)
Sperm (rep 1)	P0000_N701-S504	30756175	24260179 (78.88%)	2931414 (9.53%)	3564582 (11.60%)	20342978 (66.14%)
Sperm (rep 2)	P0000_N701-S508	34156455	29708743 (86.98%)	1432018 (4.19%)	3015694 (8.83%)	27099974 (79.34%)
Sperm (rep 3)	P0000_N702-S504	33023282	28523977 (86.37%)	1404504 (4.25%)	3094801 (9.37%)	25838380 (78.24%)
Sperm (rep 4)	P0000_N702-S508	30854197	26588200 (86.17%)	1306126 (4.23%)	2959871 (9.60%)	23990832 (77.75%)
