# Supplementary material for: Three-Dimensional Genomic Structure and Cohesin Occupancy Correlate with Transcriptional Activity during Spermatogenesis
Source: Cell Rep. 2019 Jul 9;28(2):352–367.e9. doi: 10.1016/j.celrep.2019.06.037 (PMC6635386; doi:10.1016/j.celrep.2019.06.037)
Supplement: Table S6. DEG during Spermatogenesis, Related to Figure 4 [file mmc7.xlsx]

## Sheet: Full1
Table S6: DEG during spermatogenesis. Related to Figure 4.
Pair-wise comparison	Type	DEG number	Protein coding genes (%)	lncRNA (%)	asRNA (%)	Pseudogenes (%)	smRNA (%)	Unannotated (%)
Spermatogonia versus pachynema/diplonema	Up-regulated	5091	83.5	4.11	2.38	2.97	0.35	6.7
	Down-regulated	3842	68.17	12.88	6.59	7.11	0.52	4.74
Spermatogonia versus round spermatids	Up-regulated	2574	92	2.25	1.01	1.05	3.26	0.43
	Down-regulated	1105	83.62	6.88	4.43	2.9	1.99	0.18
Spermatogonia versus sperm	Up-regulated	6956	80.39	5.64	2.66	4.87	0.33	6.11
	Down-regulated	6124	56.99	16.1	8.69	11.95	0.77	5.5
Pachynema/diplonema versus round spermatids	Up-regulated	350	86.86	7.14	2.29	0.86	0	2.86
	Down-regulated	1609	73.65	9.51	7.33	3.85	0	5.66
Pachynema/diplonema versus sperm	Up-regulated	2619	77.36	8.29	3.97	5.65	0.15	4.58
	Down-regulated	3206	67.22	12.45	6.99	8.3	0.22	4.83
Round spermatids versus sperm	Up-regulated	1636	77.93	7.76	3.61	8.19	0	2.51
	Down-regulated	1626	70.91	10.27	7.07	7.5	0	4.24
