# Supplementary material for: Three-Dimensional Genomic Structure and Cohesin Occupancy Correlate with Transcriptional Activity during Spermatogenesis
Source: Cell Rep. 2019 Jul 9;28(2):352–367.e9. doi: 10.1016/j.celrep.2019.06.037 (PMC6635386; doi:10.1016/j.celrep.2019.06.037)
Supplement: Table S7. Amplicons in the X Chromosome, Related to Figure 7 [file mmc8.xlsx]

## Sheet: Full1
Table S7: Amplicons in the X chromosome. Related to Figure 7.
Start (bp)	End (bp)	Amplicon #
3076875	5671026	1
8327424	8880750	2
8962134	9063861	3
24474308	35427093	4
37244976	38129967	5
53608032	53670408	6
54531208	55226876	7
70393901	70546385	8
73074345	73292976	9
74639371	74890297	10
77837901	78245921	11
91331690	92016333	12
94724569	94797933	13
102707865	102904882	14
103013782	103067153	15
118427227	118480737	16
123013511	126033906	17
135167624	135627705	18
147992993	149487784	19
152432477	152491860	20
154001590	154579360	21
154924012	155089793	22
