# Supplementary material for: Three-Dimensional Genomic Structure and Cohesin Occupancy Correlate with Transcriptional Activity during Spermatogenesis
Source: Cell Rep. 2019 Jul 9;28(2):352–367.e9. doi: 10.1016/j.celrep.2019.06.037 (PMC6635386; doi:10.1016/j.celrep.2019.06.037)
Supplement: Table S8. TADs in the X Chromosome, Related to Figure 7 [file mmc9.xlsx]

## Sheet: Full1
Table S8: TADs in the X chromosome.Related to Figure 7.
Cell type	TAD number	TAD mean size (bp)
Fib	101	1693564
Sg	62	2758871
P/D	26	6578846
L/Z	21	8145238
SpII	57	3000877
RS	69	2478986
Sperm	53	3227358
